# Supplementary material for: Refinement of the Sugar Puckering Torsion Potential in the AMBER DNA Force Field
Source: J Chem Theory Comput. 2025 Jan 3;21(2):833–46. doi: 10.1021/acs.jctc.4c01100 (PMC11780733; doi:10.1021/acs.jctc.4c01100)
Supplement: Supplementary file 3 — ct4c01100_si_003.zip [file ct4c01100_si_003.zip]

Archive with 1 entries (1 files):
- SI-XRAY.tar
